# Supplementary material for: Determination of local chromatin interactions using a combined CRISPR and peroxidase APEX2 system
Source: Nucleic Acids Res. 2019 Feb 26;47(9):e52. doi: 10.1093/nar/gkz134 (PMC6511869; doi:10.1093/nar/gkz134)
Supplement: Supplementary Data [file gkz134_supplemental_files.zip]

Archive with 3 entries (3 files):
- Supplement Figure.pdf
- Table S1.xlsx
- Table S2.xlsx
