# Supplementary material for: Determination of local chromatin interactions using a combined CRISPR and peroxidase APEX2 system
Source: Nucleic Acids Res. 2019 Feb 26;47(9):e52. doi: 10.1093/nar/gkz134 (PMC6511869; doi:10.1093/nar/gkz134)
Supplement: Supplementary Data [file gkz134_supplemental_files.zip › Table S1.xlsx]

## Sheet: Sheet1
Table S1: Sequences of sgRNAs and pcr Primers
NAME	Sequence(5'-3')
sgRNA-Telomere	TAGGGTTAGGGTTAGGGTTA
sgRNA-C13	TAAGCATGGACCATTCCTTC
sgRNA-Gal4	AACGACTAGTTAGGCGTGTA
sgRNA-C20-1	CTCTTAGCTGTTATGCTGTA
sgRNA-C20-2	GGATTCCCTTCCATGCTGAA
sgRNA-C20-3	GGTGCCCAAAAAATAGTCAC
sgRNA-C20-4	ACACTGAACAAGCCGATAAG
sgRNA-3'HS1	GCTTTAGTGTAAGCGAGGTC
sgRNA-3'HS2	ATTGTATGTCCATCCTTTAA
C11-IP1-F	CACACAAGTGACAACACCAGC
C11-IP1-R	ATTTACCCTCTGAGTGCCCC
C11-IP2-F	TCCATGCTGAAGGGGTCTGA
C11-IP2-R	TACCAAGTCACAAAGGAGGCT
C11-IP3-F	TGAGCCTCCTTTGTGACTTGG
C11-IP3-R	TTTGGGTTGGTGACATCACTG
C11-1kb up-F	TGCACTTTCCCTTCACTGGG
C11-1kb up-R	TCAGGCTAAGGGGTTAGGGGG
C11-0.5kb up-F	GCAGCCTCACAGTACCATCTT
C11-0.5kb up-R	AGGCATGAAGAGAGGGTTTGG
C11-0.5kb down-F	CTGAATTTCGTGAGCGCCAG
C11-0.5kb down-R	GTGCACCTCTGTGCTCATCT
C11-1kb down-F	GAGCAACGCAGAAGACGGGT
C11-1kb down-R	ACTCCCTGACCCCTTGTGCT
C11-interact1-IP1F	CGACCCAAGGAAGAAAGGGT
C11-interact1-IP1R	AGGGGATCTTCAGCCTCGT
C11-interact1-IP2F	GAGGCTGAAGATCCCCTGTG
C11-interact1-IP2R	GAAAGCACGCAGGGATACCA
C11-interact1-0.5kb down-F	TTTCCAGATCACAGTAGCCCG
C11-interact1-0.5kb down-R	GTCCTGGGACAAAGGATAGGC
C11-interact2-IPF	TGGTGGCAAGCGCTCAATA
C11-interact2-IPR	CTGAGCACGGAGCGTAGTAT
tel-IP-F	CGGTTTGTTTGGGTTTGGGTTTGGGTTTGGGTTTGGGTT
tel-IP-R	GGCTTGCCTTACCCTTACCCTTACCCTTACCCTTACCCT
C13-IP-F	TGGAGCCAGGTAATCAGTGAC
C13-IP-R	GGCATGATCCTCACTTTCCTGT
sox2-F	ATTGGTCGCTAGAAACCCATTTATT
sox2-R	CTGCCTTGACAACTCCTGATACTTT
3'HS-F1	ATTTGCCAAGGCAGTGGAGT
3'HS-R1	ACCCCTAGTGGTGTCCAGAA
3'HS-F2	GGACACCACTAGGGGTCAGA
3'HS-R2	GCCTGACCTCGCTTACACTA
3'HS-F3	CTTGGGATGGCTGAAGAGGT
3'HS-R3	AGCCTACTTCAGGTTTGTGGT
3’hs-1-0.5kb up-F	GCCAGATGCTCCACCTGTAT
3’hs-1-0.5kb up-R	GCATTGTTCTGGTTGCTGGG
3’hs-1-0.5kb down-F	TCCATCTGTTCAACTGTAGCCAT
3’hs-1-0.5kb down-R	AGGGAACATATTAAAGCCAACAAAA
HS5-F	TCCAGATGTCCTGTCCCTGT
HS5-R	GAGGTAGCTGAAGCTGCTGT
GAPDH-F for qRT-PCR	CCATGTTCGTCATGGGTGTGA
GAPDH-R for qRT-PCR	CATGGACTGTGGTCATGAGT
actin-F for qRT-PCR	CCCTATAAAACCCAGCGGCG
actin-R for qRT-PCR	TCATCATCCATGGTGAGCTGG
4C-C11-F	aatgatacggcgaccaccgagatctacactctttccctacacgacgctcttccgatctGCTGATATGTTACAGAGTTAGATAGC
4C-C11-R	caagcagaagacggcatacgagatTACAAGgtgactggagttcagacgtgtgctcttccgatctCTGTGAGGCTGCTATGGATC
