# Supplementary material for: Determination of local chromatin interactions using a combined CRISPR and peroxidase APEX2 system
Source: Nucleic Acids Res. 2019 Feb 26;47(9):e52. doi: 10.1093/nar/gkz134 (PMC6511869; doi:10.1093/nar/gkz134)
Supplement: Supplementary Data [file gkz134_supplemental_files.zip › Table S2.xlsx]

## Sheet: Telomere associated proteins
Table S2: Telomere associated proteins detected in CAPLOCUS-MS.							Overlap with the CAPLOCUS？
Protein names	Gene names	# of Unique Peptides	RATIO H/L normalized	Log2-Ratio	Known telomere protein?	Function	PICh	BioID	C-BERST
Mitochondrial import receptor subunit TOM40 homolog	TOMM40	2	4.67638	2.22539		Transport
Histone H2A.V;Histone H2A.Z	H2AFV;H2AFZ	2	3.22984	1.69146	Y	Chromosome organization		Y
ATPase family AAA domain-containing protein 5	ATAD5	3	2.95871	1.56497		DNA damage repair		Y	Y
PRKC apoptosis WT1 regulator protein	PAWR	5	2.8086	1.48985
CWF19-like protein 2	CWF19L2	2	2.77869	1.4744		Cell cycle		Y
Putative transferase CAF17, mitochondrial	IBA57	3	2.73927	1.45379
Cullin-3	CUL3	2	2.56881	1.3611		DNA damage repair
F-box only protein 22	FBXO22	4	2.56842	1.36088		Transport
Transformation/transcription domain-associated protein	TRRAP	6	2.45567	1.29612		DNA damage repair
OCIA domain-containing protein 1	OCIAD1	3	2.3	1.20163
Proliferating cell nuclear antigen	PCNA	8	2.28626	1.19299	Y	DNA damage repair	Y	Y
Ubiquitin thioesterase OTUB1	OTUB1	4	2.23314	1.15907		DNA damage repair	Y
Inositol polyphosphate 5-phosphatase K	INPP5K	4	2.2268	1.15497		Transport
Pleckstrin homology-like domain family B member 2	PHLDB2	5	2.21026	1.14422
Transcriptional regulator Kaiso	ZBTB33	4	2.21007	1.14409
Cytochrome b-c1 complex subunit 1, mitochondrial	UQCRC1	2	2.17132	1.11858		Transport
Protection of telomeres protein 1	POT1	1	2.11499	1.08065	Y	Telomere-binding protein	Y	Y	Y
NADH dehydrogenase [ubiquinone] 1 alpha subcomplex subunit 10, mitochondrial	NDUFA10	3	2.09325	1.06575
WW domain-binding protein 2	WBP2	2	2.01958	1.01406		RNA binding
RNA-binding protein 7	RBM7	3	1.96732	0.976231		RNA binding
Zinc finger protein with KRAB and SCAN domains 8	ZKSCAN8	3	1.95103	0.964239		RNA binding
Ubiquitin carboxyl-terminal hydrolase 36;Ubiquitin carboxyl-terminal hydrolase	USP36	3	1.94464	0.959501		RNA binding		Y	Y
BRCA1-A complex subunit RAP80	UIMC1	5	1.94023	0.95623		DNA damage repair		Y
Transcription termination factor 2	TTF2	5	1.93433	0.951837
Probable ATP-dependent RNA helicase DHX34	DHX34	2	1.91306	0.935885
Mitochondrial cardiolipin hydrolase	PLD6	2	1.82887	0.870952		RNA binding
Ubiquitin carboxyl-terminal hydrolase 3;Ubiquitin carboxyl-terminal hydrolase	USP3	5	1.82189	0.865436		DNA damage repair
Rho guanine nucleotide exchange factor 2	ARHGEF2	5	1.79012	0.840059		cell cycle
Zinc finger MYM-type protein 2	ZMYM2	5	1.78193	0.833437				Y
Retinoblastoma-associated protein	RB1	3	1.7783	0.830497	Y	chromatin remodeling
Ceroid-lipofuscinosis neuronal protein 6	CLN6	1	1.77536	0.828113
CAD protein;Glutamine-dependent carbamoyl-phosphate synthase;Aspartate carbamoyltransferase;Dihydroorotase	CAD	6	1.77284	0.826064
MORC family CW-type zinc finger protein 3	MORC3	5	1.76924	0.823131		DNA damage repair	Y
DnaJ homolog subfamily C member 10	DNAJC10	3	1.76437	0.819151
Putative methyltransferase C9orf114	C9orf114	4	1.76143	0.816748
Dolichol-phosphate mannosyltransferase subunit 1	DPM1	9	1.75498	0.811453
NADH dehydrogenase [ubiquinone] iron-sulfur protein 7, mitochondrial	NDUFS7	3	1.71391	0.777288
Chromobox protein homolog 6	CBX6	3	1.70094	0.766336	Y	Chromosome organization
Cell division cycle-associated protein 2	CDCA2	6	1.69889	0.764597		cell cycle		Y
Probable peptidyl-tRNA hydrolase	PTRH1	3	1.68956	0.756649
Sentrin-specific protease 2	SENP2	3	1.68596	0.753571
Motor neuron and pancreas homeobox protein 1	MNX1	1	1.65575	0.727481
Dehydrogenase/reductase SDR family member 7B	DHRS7B	8	1.65422	0.726153
Translocon-associated protein subunit delta	SSR4	4	1.6465	0.719398
Centromere protein F	CENPF	52	1.63229	0.706895		cell cycle			Y
Nicalin	NCLN	2	1.63187	0.706528
Peroxiredoxin-4	PRDX4	6	1.63143	0.706136		Transport
Cell division cycle protein 20 homolog	CDC20	4	1.62913	0.704102		cell cycle
Ribosome-binding protein 1	RRBP1	5	1.61958	0.695615		RNA binding
Abnormal spindle-like microcephaly-associated protein	ASPM	9	1.61628	0.692677
Vascular endothelial zinc finger 1	VEZF1	5	1.61495	0.69149
Histone acetyltransferase;Histone acetyltransferase KAT6A	MYST3;KAT6A	2	1.61138	0.688294		Chromosome organization
Tubulin gamma-1 chain;Tubulin gamma-2 chain;Tubulin gamma chain	TUBG1;TUBG2	7	1.61085	0.687823
Microsomal glutathione S-transferase 3	MGST3	5	1.6062	0.68365
Stomatin-like protein 2, mitochondrial	STOML2	1	1.59542	0.673941			Y
PCNA-associated factor	KIAA0101	3	1.58878	0.667917	Y	DNA damage repair
ATP synthase subunit s-like protein	ATP5SL	2	1.58839	0.667565
Maternal embryonic leucine zipper kinase	MELK	4	1.58554	0.664972
Nucleolar complex protein 3 homolog	NOC3L	6	1.58221	0.661945
Heat shock protein HSP 90-alpha	HSP90AA1	7	1.58091	0.660757	Y
Histone H3;Histone H3.2;Histone H3.1t;Histone H3.3;Histone H3.1;Histone H3.3C	H3F3B;H3F3A;HIST2H3A;HIST3H3;HIST1H3A;HIST2H3PS2;H3F3C	3	1.58033	0.660226	Y	Chromosome organization	Y	Y
Tricarboxylate transport protein, mitochondrial	SLC25A1	11	1.57861	0.658658		Transport
Chromatin accessibility complex protein 1	CHRAC1	3	1.57667	0.656885		chromatin remodeling
RNA-binding protein with serine-rich domain 1	RNPS1	1	1.57637	0.656606		Transport
Ribosomal protein L15;60S ribosomal protein L15	RPL15	3	1.57302	0.653536
Probable U3 small nucleolar RNA-associated protein 11	UTP11L	4	1.571	0.651681
Histone-lysine N-methyltransferase SUV39H1	SUV39H1	2	1.5677	0.648651	Y	DNA damage repair
Tonsoku-like protein	TONSL	6	1.56754	0.648498		DNA damage repair
Zinc finger protein 664	ZNF664	4	1.56463	0.645819		RNA binding
Fatty acyl-CoA reductase 1	FAR1	5	1.5579	0.6396
Survival motor neuron protein	SMN1;SMN2	3	1.5561	0.637932
p21-activated protein kinase-interacting protein 1	PAK1IP1	9	1.55078	0.632994
Very-long-chain enoyl-CoA reductase	TECR	10	1.54848	0.630854
ATP-binding cassette sub-family D member 3	ABCD3	10	1.54732	0.629769
ATP-dependent RNA helicase DDX55	DDX55	6	1.5471	0.629563				Y
Histone-lysine N-methyltransferase NSD2	WHSC1	9	1.54579	0.628348		DNA damage repair		Y	Y
Small ubiquitin-related modifier 1	SUMO1	3	1.54499	0.627599	Y	DNA damage repair
Nucleolar protein 10	NOL10	8	1.53726	0.620365		RNA binding
Ribosome production factor 2 homolog	RPF2	6	1.53117	0.614636		RNA binding
ADP/ATP translocase 1	SLC25A4	4	1.53045	0.613957		Transport
E3 ubiquitin-protein ligase HERC2	HERC2	13	1.5281	0.611736		DNA damage repair
Zinc finger protein 280C	ZNF280C	10	1.52621	0.609957		RNA binding
Protein NipSnap homolog 1	NIPSNAP1	2	1.52347	0.607363			Y
DDB1- and CUL4-associated factor 7	DCAF7	10	1.5217	0.605683
NADH dehydrogenase [ubiquinone] 1 alpha subcomplex subunit 11	NDUFA11	4	1.51976	0.603844
Cytochrome c oxidase subunit NDUFA4	NDUFA4	4	1.51948	0.603581
Protein MCM10 homolog	MCM10	6	1.51461	0.598946	Y	cell cycle		Y
Telomeric repeat-binding factor 1	TERF1	1	1.51394	0.598312	Y	Telomere-binding protein	Y	Y	Y
NF-kappa-B inhibitor-interacting Ras-like protein 2	NKIRAS2	2	1.51253	0.596966
Bifunctional methylenetetrahydrofolate dehydrogenase/cyclohydrolase, mitochondrial;NAD-dependent methylenetetrahydrofolate dehydrogenase;Methenyltetrahydrofolate cyclohydrolase	MTHFD2	2	1.51214	0.596596
Diacylglycerol kinase;Diacylglycerol kinase epsilon	DGKE	1	1.5037	0.588514
Histone-lysine N-methyltransferase EZH2	EZH2	5	1.50062	0.585562	Y	DNA damage repair
Telomeric repeat-binding factor 2-interacting protein 1	TERF2IP	4	1.48284	0.568366	Y	Telomere-binding protein	Y	Y
Histone H2AX	H2AFX	3	1.44797	0.534036	Y	Chromosome organization
DNA replication licensing factor MCM7	MCM7	19	1.42997	0.515987	Y	cell cycle	Y

## Sheet: False positive proteins
False positive proteins
ABCF2
ACACA
ACTBL2
ACTN4
ALDH18A1
ALDOA
ALDOC
API5
ATP5A1
BRCA1
C19orf43
C7orf55-LUC7L2
CAPRIN1
CAPZA1
CFL1
CHD4
CKAP5
CKB
CLTC
CMAS
CORO1C
CPNE3
CPSF6
CTTN
DARS
DDX42
DEK
DHX15
DHX30
DHX9
DNAJC11
DNMT1
DNTTIP2
DSP
EEF1D
EEF2
EIF2S1
EIF3G
EIF3L
EIF4A1
EIF4G1
EIF4H
EIF5
EPRS
ERAL1
EWSR1
EXOSC7
FAM98B
FARS2
FASN
FBL
FIP1L1
FKBP4
FLNA
FLNB
FTSJ3
FUBP1
FUS
G3BP1
GAPDH
GART
GATAD2B
GDI2
GMPS
GNB2L1
GNL2
GSTO1
GTPBP4
HADHA
HDGF
HEATR1
HIST1H1C
HMGB1
HNRNPAB
HNRNPF
HNRNPL
HNRNPR
HNRNPUL1
HNRNPUL2
HPRT1
HSD17B10
HSPA1A
HSPA8
HSPA9
IGF2BP3
ILF3
IMPDH2
KIF2C
KRR1
LARS
LASP1
LMNA
LRRC59
LYAR
MAPRE1
MCCC1
MECP2
MKI67
MRPL10
MRPL14
MRPL15
MRPL21
MRPL27
MRPL28
MRPL3
MRPL35
MRPL43
MRPL53
MRPL54
MRPS12
MRPS16
MRPS2
MRPS25
MRPS27
MRPS34
MRPS6
MRPS7
MTDH
MTPN
MYH9
MYL6
NMD3
NMT1
NOP2
NUFIP2
NUMA1
PABPC1
PABPC4
PACSIN2
PARK7
PC
PCCA
PCMT1
PDCD11
PDCD4
PDCD6IP
PDS5A
PEO1
PFN1
PHGDH
PLEC
PLK1
POLDIP2
POLRMT
PPIA
PPIL1
PPIL2
PRDX1
PRDX2
PRDX6
PRPF40A
PRPF8
PRRC2A
PRRC2C
PSIP1
PSMA4
PSME3
PSMF1
PTPN1
PUF60
QARS
RAB7A
RAN
RARS
RBM12
RBM14
RBM17
RBM28
RBM8A
RBMX
RCC2
RECQL
RNH1
RNMT
RPL10
RPL10A
RPL11
RPL12
RPL13
RPL14
RPL15
RPL17
RPL18
RPL18A
RPL19
RPL21
RPL22
RPL23
RPL23A
RPL24
RPL26
RPL26L1
RPL27
RPL27A
RPL28
RPL3
RPL30
RPL34
RPL35A
RPL36
RPL36A;RPL36A-HNRNPH2;RPL36AL
RPL37A
RPL38
RPL4
RPL5
RPL7
RPL7A
RPL7L1
RPL8
RPN1
RPS10;RPS10P5;RPS10-NUDT3
RPS11
RPS12
RPS13
RPS14
RPS15A
RPS16
RPS17
RPS19BP1
RPS2
RPS20
RPS23
RPS25
RPS26;RPS26P11
RPS27
RPS27A;UBB;UBC;UBA52;UBBP4
RPS3
RPS3A
RPS4X
RPS5
RPS6
RPS8
RPS9
RPSA
RRP1
RRP1B
RSL1D1
RUVBL2
SARNP
SART1
SART3
SF3A1
SF3B1
SF3B2
SFPQ
SKIV2L2
SMARCA5
SMC2
SND1
SNRNP200
SNRNP70
SNRPD2
SNRPD3
SRRM2
SRSF1
SSBP1
STRAP
SYNCRIP
TARDBP
TARS2
TBL3
TCERG1
TFAM
TKT
TMLHE
TMPO
TOP2A
TUBB
TUBB4B
TUFM
TXN
U2SURP
UBE2I
VCP
VIM
WDR36
YARS
YWHAE
YWHAQ
YWHAZ
ZC3HAV1
ZFR
